# Supplementary material for: Public Awareness and Molecular Characterization of Streptococcus suis in a High-Incidence Region of Thailand
Source: Vet Sci. 2026 May 8;13(5):458. doi: 10.3390/vetsci13050458 (PMC13211474; doi:10.3390/vetsci13050458)
Supplement: Supplementary file 1 [file vetsci-13-00458-s001.zip]

Archive with 1 entries (1 files):
- vetsci-4280989-supplementary.pdf
